# Supplementary material for: CRISPR/cas9 Allows for the Quick Improvement of Tomato Firmness Breeding
Source: Curr Issues Mol Biol. 2024 Dec 29;47(1):9. doi: 10.3390/cimb47010009 (PMC11763693; doi:10.3390/cimb47010009)
Supplement: Supplementary file 1 [file cimb-47-00009-s001.zip]

Archive with 2 entries (2 files):
- Fig.S1.pdf
- Table S1.pdf
